# Supplementary material for: A Novel Molecular Strategy for Surveillance of Multidrug Resistant Tuberculosis in High Burden Settings
Source: PLoS One. 2016 Jan 11;11(1):e0146106. doi: 10.1371/journal.pone.0146106 (PMC4713439; doi:10.1371/journal.pone.0146106)
Supplement: S1 File — (XLSX) [file pone.0146106.s001.xlsx]

## Sheet: Sheet1
Unique ID code	IS6110 RFLP	No. Bands	pncA	spoligotyping	ST	MIRU-VNTR 24 loci																								MIRU-VNTR 24 loci combined
						154	424	577	580	802	960	1644	1955	2059	2163b	2165	2347	2401	2461	2531	2687	2996	3007	3171	3192	3690	4052	4156	4348
4231	001		G-33A_V139A	T2	848	2	2	3	2	5	3	3	3	2	3	3	4	2	2	1	1	4	3	3	3	3	5	2	2	223253332334221143333522
4085	001	5	wt	T1	53	2	2	4	5	3	4	3	4	2	6	5	3	2	4	6	2	2	3	3	6	2	5	1	1	224534342653246223362511
2700	AF193	15	L27R	T1	53	2	2	4	2	1	3	3	2	2	7	3	4	2	2	6	1	5	3	3	3	5	4	2	2	224213322734226153335422
2745	AF198	14	del T pos470 (codon 157)	T1	53	2	2	4	2	1	2	3	2	2	3	3	4	2	2	6	1	5	3	3	3	7	5	2	1	224212322334226153337521
3228	AF199	15	L35R	T1	53	2	2	4	2	1	3	3	2	2	8	3	4	2	2	6	1	5	3	3	3	5	4	2	2	224213322834226153335422
3371	AH		wt	X3	N/A	2	4	3	2	4	4	3	3	2	2	2	4	4	2	5	1	5	3	3	3	4	6	3	2	243244332224425153334632
2634	AH	4	wt	X3	92	2	4	3	2	4	4	3	3	2	2	3	4	4	2	5	1	5	3	3	3	4	8	3	2	243244332234425153334832
2585	AH	4	R154G	X3	92	2	4	3	2	4	4	3	3	2	2	3	4	4	2	5	1	5	3	3	3	4	9	3	2	243244332234425153334932
2689	AH	4	R154G	X3	92	2	4	3	2	4	4	3	3	2	2	3	4	4	2	5	1	5	3	3	3	4	9	3	2	243244332234425153334932
4543	AH		R154G	X3	92	2	4	3	2	4	4	3	3	2	2	3	4	4	2	5	1	5	3	3	3	4	9	3	2	243244332234425153334932
2512	AH	4	R154G	X3	92	2	4	3	2	4	4	3	3	2	2	3	4	4	2	5	1	5	3	3	3	4	9	3	2	243244332234425153334932
2513	AH	4	R154G	X3	92	2	4	3	2	4	4	3	3	2	2	3	4	4	2	5	1	5	3	3	3	4	9	3	2	243244332234425153334932
2568	AH	4	R154G	X3	92	2	4	3	2	4	4	3	3	2	2	3	4	4	2	5	1	5	3	3	3	4	9	3	2	243244332234425153334932
2586	AH	4	R154G	X3	92	2	4	3	2	4	4	3	3	2	2	3	4	4	2	5	1	5	3	3	3	4	9	3	2	243244332234425153334932
2683	AH	4	R154G	X3	92	2	4	3	2	4	4	3	3	2	2	3	4	4	2	5	1	5	3	3	3	4	9	3	2	243244332234425153334932
2742	AH	4	R154G	X3	92	2	4	3	2	4	4	3	3	2	2	3	4	4	2	5	1	5	3	3	3	4	9	3	2	243244332234425153334932
4142	AH		R154G	x3	N/A	2	4	3	2	4	4	3	3	2	2	3	4	4	2	5	1	5	3	3	3	4	9	3	2	243244332234425153334932
4384	AH		R154G	X3	92	2	4	3	2	4	4	3	3	2	2	3	4	4	2	5	1	5	3	3	3	4	9	3	2	243244332234425153334932
3345	AH57	6	wt	X3	92	2	4	3	2	4	4	3	3	3	3	3	4	4	2	5	1	5	3	3	3	4	8	3	2	243244333334425153334832
2537	AI309	11	C14W	LAM	N/A	1	3	2	2	4	4	3	3	2	2	2	3	1	2	6	1	5	3	4	2	2	6	2	2	132244332223126153422622
2639	AS11	10	wt	X2	18	2	2	4	2	3	4	3	4	2	3	3	4	4	2	5	1	5	3	3	3	4	8	3	2	224234342334425153334832
3711	BE	1	delA pos64 (codon 22)	EAI1_SOM	48	2	2	4	5	4	3	3	4	2	8	6	3	2	4	6	2	2	3	1	4	2	4	1	1	224543342863246223142411
3359	BE	1	H51P	EAI1_SOM	48	2	2	4	5	4	4	3	4	2	8	6	3	2	4	6	2	2	3	1	4	2	5	1	1	224544342863246223142511
4009	BE	1	wt	EAI1_SOM	N/A	2	2	4	5	4	4	3	4	2	8	6	3	2	4	6	2	2	3	1	4	2	5	1	1	224544342863246223142511
4248	BH26		Y34D	S or T	N/A	3	2	4	3	4	3	2	1	2	3	2	4	2	2	5	1	4	3	3	3	3	2	2	2	324343212324225143333222
4099	BH26	12	Y34D	S	34	3	2	4	3	4	3	2	1	2	3	2	4	2	2	5	1	4	3	3	3	3	2	2	2	324343212324225143333222
3913	BH26	12	Y34D	S	34	3	2	4	3	4	3	2	1	2	3	2	4	2	2	5	1	4	3	3	3	3	2	2	2	324343212324225143333222
2730	BH28	12	wt	S	34	2	2	4	2	4	3	3	1	2	8	3	4	2	2	5	1	4	3	2	3	3	2	2	2	224243312834225143233222
4186	BH28		wt	S	34	2	2	4	2	4	3	3	1	2	8	3	4	2	2	5	1	4	3	2	3	3	2	2	2	224243312834225143233222
2620	BJ169	11		S	34	2	2	4	2	4	3	1	2	2	4	2	4	2	2	5	1	5	3	3	3	5	5	2	2	224243122424225153335522
2626	BM104	13	S104R	S	34	2	3	3	3	4	3	3	6	2	8	3	4	2	2	5	1	4	3	2	3	3	10	2	2	2333433628342251432331022
2702	BM105	14	wt	S	34	2	3	3	3	4	3	3	6	2	8	3	4	2	2	5	1	4	3	2	3	3	10	2	2	2333433628342251432331022
3701	BM113	11	wt	S	34	2	3	4	3	5	3	3	1	2	8	1	1	2	2	5	1	5	3	2	3	3	8	2	2	234353312811225153233822
3715	BM114	14	H51D	S	1271	2	3	3	3	4	3	3	6	2	8	3	4	2	2	5	1	4	3	2	3	3	10	2	2	2333433628342251432331022
3842	BM115	10	M175T	S	34	2	1	4	5	1	2	1	5	3	5	4	4	2	2	5	5	3	3	2	3	3	9	2	2	214512153544225533233922
3942	BM116	10	wt	S or T	N/A	2	3	4	4	4	3	3	1	2	8	4	4	2	2	5	1	5	3	2	3	3	10	2	2	2344433128442251532331022
3843	BM20	9	ins G pos35 (codon 12)	S or T	N/A	2	1	4	3	4	3	3	1	2	8	4	4	2	2	5	1	5	3	2	3	3	10	2	2	2143433128442251532331022
4254	BM20		wt	S	34	2	1	4	3	4	3	3	1	2	8	4	4	2	2	5	1	5	3	2	3	3	10	2	2	2143433128442251532331022
2580	BM67	10	wt	unknown	N/A	2	3	4	3	4	3	3	1	2	4	4	4	2	2	5	1	5	3	2	3	3	8	2	2	234343312444225153233822
4163	BM67		wt	S	34	2	3	4	3	4	3	3	1	2	8	4	4	2	2	5	1	5	3	2	3	4	7	2	2	234343312844225153234722
2614	BM70	12	wt	S	34	2	2	4	2	4	3	3	1	2	8	4	4	2	2	5	1	5	3	3	3	3	8	2	2	224243312844225153333822
2521	BW16	6	T135P	H	N/A	1	2	3	2	3	3	3	7	2	8	3	4	4	2	5	1	5	3	3	3	3	6	3	2	123233372834425153333632
2305	BW656	8	T135P	H3	50	1	2	3	2	3	3	3	3	2	8	3	4	4	2	5	1	5	3	3	3	3	6	3	2	123233332834425153333632
3368	BW657	8	H71Y	H3	50	2	2	3	2	2	5	4	3	2	2	3	4	4	2	5	1	3	3	3	3	3	7	3	2	223225432234425133333732
2704	BW657	8	H71Y	H3	50	2	2	3	2	4	3	4	3	2	2	3	4	4	2	5	1	8	3	3	3	3	7	3	2	223243432234425183333732
2732	BW657	8	H71Y	H3	50	2	2	3	2	4	4	3	3	2	3	3	4	4	2	5	1	8	3	3	3	4	7	3	2	223244332334425183334732
2665	BW657	8	H71Y	H3	50	2	2	3	2	4	5	4	3	2	2	3	4	4	2	5	1	8	3	3	3	3	6	3	2	223245432234425183333632
2709	BW657	8	H71Y	H3	50	2	2	3	2	4	5	4	3	2	2	3	4	4	2	5	1	8	3	3	3	3	7	2	2	223245432234425183333722
3722	BW657	8	H71Y	H3	50	2	2	3	2	4	5	4	3	2	2	3	4	4	2	5	1	8	3	3	3	3	7	3	2	223245432234425183333732
2675	BW657	8	H71Y	H3	50	2	2	3	2	4	5	4	3	2	2	3	4	4	2	5	1	8	3	3	3	3	7	3	2	223245432234425183333732
2530	BW657	8	H71Y	H3	50	2	2	3	2	4	5	4	3	2	2	3	4	4	2	5	1	8	3	3	3	3	7	3	2	223245432234425183333732
2690	BW657	8	H71Y	H3	50	2	2	3	2	4	5	4	3	2	2	3	4	4	2	5	1	8	3	3	3	3	7	3	2	223245432234425183333732
4245	BW657		H71Y	H3	50	2	2	3	2	4	5	4	3	2	2	3	4	4	2	5	1	8	3	3	3	3	7	3	2	223245432234425183333732
4320	BW657		H71Y	H3	655	2	2	3	2	4	5	4	3	2	2	3	4	4	2	5	1	8	3	3	3	3	7	3	2	223245432234425183333732
2508	BW657	8	H71Y	H3	50	2	2	3	2	4	5	4	3	2	2	3	4	4	2	5	1	8	3	3	3	3	7	3	2	223245432234425183333732
2517	BW657	8	H71Y	H3	50	2	2	3	2	4	5	4	3	2	2	3	4	4	2	5	1	8	3	3	3	3	7	3	2	223245432234425183333732
2535	BW657	8	H71Y	H3	50	2	2	3	2	4	5	4	3	2	2	3	4	4	2	5	1	8	3	3	3	3	7	3	2	223245432234425183333732
2555	BW657	8	H71Y	H3	50	2	2	3	2	4	5	4	3	2	2	3	4	4	2	5	1	8	3	3	3	3	7	3	2	223245432234425183333732
2558	BW657	8	H71Y	H3	50	2	2	3	2	4	5	4	3	2	2	3	4	4	2	5	1	8	3	3	3	3	7	3	2	223245432234425183333732
2617	BW657	8	H71Y	H3	50	2	2	3	2	4	5	4	3	2	2	3	4	4	2	5	1	8	3	3	3	3	7	3	2	223245432234425183333732
2715	BW657	8	H71Y	H3	50	2	2	3	2	4	5	4	3	2	2	3	4	4	2	5	1	8	3	3	3	3	7	3	2	223245432234425183333732
3316	BW657	8	H71Y	H3	50	2	2	3	2	4	5	4	3	2	2	3	4	4	2	5	1	8	3	3	3	3	7	3	2	223245432234425183333732
3337	BW657	8	H71Y	H3	50	2	2	3	2	4	5	4	3	2	2	3	4	4	2	5	1	8	3	3	3	3	7	3	2	223245432234425183333732
3355	BW657	8	H71Y	H3	50	2	2	3	2	4	5	4	3	2	2	3	4	4	2	5	1	8	3	3	3	3	7	3	2	223245432234425183333732
3816	BW657	8	H71Y	H3	50	2	2	3	2	4	5	4	3	2	2	3	4	4	2	5	1	8	3	3	3	3	7	3	2	223245432234425183333732
4279	BW657		H71Y	H3	50	2	2	3	2	4	5	4	3	2	2	3	4	4	2	5	1	8	3	3	3	3	7	3	2	223245432234425183333732
3909	BW657	8	H71Y	H3	50	2	2	3	2	4	5	4	3	2	2	3	4	4	2	5	1	8	3	3	3	3	7	3	2	223245432234425183333732
3841	BW657	8	H71Y	H3	50	2	2	3	2	4	5	4	3	2	2	3	4	4	2	5	1	8	3	3	3	3	7	3	2	223245432234425183333732
2559	BW658	8	ins G pos26 (codon 9)	H	N/A	2	2	3	2	3	4	3	3	2	5	3	4	4	2	5	1	5	3	3	4	3	2	3	2	223234332534425153343232
2641	BW90		wt	T1	53	2	2	3	2	3	3	3	3	2	8	2	2	3	2	3	1	5	3	3	3	3	7	2	2	223233332822323153333722
3905	BW90	8	wt	H1	62	2	2	3	2	3	5	3	2	2	5	3	2	3	2	3	1	5	3	3	3	3	8	3	2	223235322532323153333832
2635	BW90 (mixed)	8	wt	T1	926	2	2	3	2	3	3	1	3	2	8	2	2	3	2	5	1	5	3	3	3	3	5	2	2	223233132822325153333522
2728	CC169	14	n.d.	LAM3	130	2	4	3	2	3	4	3	4	2	3	2	4	2	2	6	1	5	3	1	3	1	7	2	2	243234342324226153131722
4411	CC169		n.d.	LAM3	33	2	4	3	2	3	4	3	4	2	3	2	4	2	2	6	1	5	3	1	3	1	7	2	2	243234342324226153131722
3972	CC170	15	insA pos408 (codon 136)	T1	719	2	4	4	2	3	4	4	4	2	4	2	4	2	2	6	1	5	3	1	3	1	7	2	2	244234442424226153131722
2556	CC33	11	F13C	LAM3	130	2	2	4	2	3	4	3	4	2	4	2	4	2	2	6	1	5	3	1	3	1	7	2	2	224234342424226153131722
2638	CC338	13	K96R	LAM3	130	2	4	4	2	3	4	3	4	2	4	2	4	2	2	6	1	5	3	1	3	1	7	2	2	244234342424226153131722
2666	CC339	15	wt	T1	53	2	7	2	2	1	3	2	3	2	3	2	4	1	1	6	1	5	3	5	3	2	0	2	2	272213232324116153532022
2740	CC341	12	V155M	LAM9	42	2	7	2	2	1	3	2	3	2	3	2	4	1	1	6	1	5	3	5	3	2	0	2	2	272213232324116153532022
3199	CC357	14	wt	T1	719	2	4	4	2	3	4	3	7	2	7	2	4	2	2	6	1	5	3	1	3	1	7	2	2	244234372724226153131722
2691	CC61	13	wt	LAM3	33	2	4	4	2	3	4	3	7	2	4	2	4	2	2	6	1	5	3	1	3	1	7	2	2	244234372424226153131722
2716	CC67	14	wt	T1	719	2	4	3	2	3	4	3	4	1	4	2	4	2	2	6	1	5	3	1	3	1	7	2	2	243234341424226153131722
4010	FI	12	wt	T4_CEU1	39	2	2	3	2	5	4	3	4	2	8	3	4	4	2	5	1	4	3	3	3	3	4	3	2	223254342834425143333432
2630	FO	9	A143P	H3	50	2	2	4	2	1	3	1	3	2	8	2	4	1	1	6	1	5	2	5	3	2	2	2	2	224213132824116152532222
4410	FO18		wt	LAM4	811	2	4	4	2	1	3	1	7	2	8	2	4	1	1	6	1	5	2	5	3	2	2	2	2	244213172824116152532222
4250	GD163		S65S	CAS1_DELHI	1092	2	4	2	2	3	4	3	4	2	8	7	4	2	2	5	1	7	3	3	5	3	7	4	3	242234342874225173353743
3333	GG1	6	del 15bp pos375-389 (codon 125)	EAI1_SOM	48	2	2	2	5	3	4	3	4	2	8	9	3	2	2	6	2	2	3	3	5	9	3	1	1	222534342893226223359311
3721	GO53	13	delT pos515 (codon 172)	LAM9	42	2	4	4	2	1	3	2	3	2	8	2	4	1	1	6	1	1	3	5	2	2	8	0	2	244213232824116113522802
4213	GO60		A79V	LAM9	N/A	1	3	4	2	5	4	3	3	2	8	2	4	1	2	2	1	4	3	3	2	2	7	2	2	134254332824122143322722
2542	GY20	11	L151S	T1	926	2	2	4	2	4	3	1	2	2	8	2	4	2	3	5	1	5	3	3	2	8	5	2	2	224243122824235153328522
2591	GY20	11	L151S	T1	926	2	2	4	2	4	3	1	2	2	8	2	4	2	3	5	1	5	3	3	2	8	5	2	2	224243122824235153328522
2527	GY23	12	L151S	T1	926	2	2	4	2	4	3	1	2	2	8	2	4	2	3	5	1	5	3	3	3	8	5	2	2	224243122824235153338522
2579	GY24	12	L151S	T1	926	2	2	4	2	4	3	1	2	2	8	2	4	2	3	5	1	5	3	3	3	8	5	2	2	224243122824235153338522
2671	GY25	12	L151S	T1	926	2	2	4	2	4	3	1	2	2	8	2	4	2	3	5	1	5	3	3	3	8	5	2	2	224243122824235153338522
2693	GY26	12	L151S	T1	926	2	2	4	2	4	3	1	2	2	8	2	4	2	3	5	1	5	3	3	3	8	5	2	2	224243122824235153338522
4469	H		wt	X2	347	2	2	4	2	2	4	3	4	2	4	3	4	4	2	5	1	2	3	3	4	4	9	3	2	224224342434425123344932
3720	H	2	G97C	X2	18	2	2	4	2	3	4	3	4	2	3	3	4	4	2	5	1	1	3	3	3	4	8	3	2	224234342334425113334832
3925	H	2	G97C	X2	18	2	2	4	2	3	4	3	4	2	3	3	4	4	2	5	1	5	3	3	3	4	3	3	2	224234342334425153334332
2637	H	2	G97C	X2	18	2	2	4	2	3	4	3	4	2	3	3	4	4	2	5	1	5	3	3	3	4	8	3	2	224234342334425153334832
2534	H	2	G97C	X2	18	2	2	4	2	3	4	3	4	2	3	3	4	4	2	5	1	5	3	3	3	4	8	3	2	224234342334425153334832
2735	H	2	G97C	X2	18	2	2	4	2	3	4	3	4	2	3	3	4	4	2	5	1	5	3	3	3	4	8	3	2	224234342334425153334832
2607	H	2	G97C	X2	18	2	2	4	2	3	4	3	4	2	8	3	4	4	2	5	1	5	3	3	3	4	8	3	2	224234342834425153334832
3619	H	2	G97C	X2	18	2	2	4	2	3	4	3	4	2	8	3	4	4	2	5	1	5	3	3	3	4	8	3	2	224234342834425153334832
2606	H	2	G97C	X2	18	2	2	4	2	4	4	3	3	2	3	3	4	3	2	5	1	3	3	3	3	4	8	2	2	224244332334325133334822
2507	H	2	wt	X1	336	2	4	3	2	3	4	3	3	2	3	2	4	4	2	5	1	3	3	3	2	3	3	3	2	243234332324425133323332
2699	H	2	G97C	X2	18	2	4	4	2	3	3	3	4	2	3	3	4	4	2	5	1	5	3	3	3	4	8	3	2	244233342334425153334832
2650	H	2	wt	X2	18	2	4	4	2	3	4	3	5	2	2	3	4	4	2	5	1	5	3	3	3	3	7	2	2	244234352234425153333722
2627	H59	2	wt	EAI1_SOM	48	2	2	2	5	3	4	3	4	2	3	2	3	2	4	6	2	2	3	3	7	7	3	1	1	222534342323246223377311
2598	HM37	11	wt	T1	53	2	2	4	2	2	3	4	2	2	3	2	4	2	2	5	1	5	3	3	3	3	5	2	2	224223422324225153333522
3975	HM37	11	wt	T	N/A	2	2	4	2	2	3	4	2	2	3	2	4	2	2	5	1	5	3	3	3	3	5	2	2	224223422324225153333522
2564	HP100	15	n.d.	LAM4	60	1	3	4	2	4	4	3	3	2	2	2	4	1	2	6	1	5	3	3	3	2	8	3	2	134244332224126153332832
2536	HP100	15	F94L	LAM4	60	1	3	4	2	5	3	3	3	2	2	2	4	1	2	6	1	5	3	3	3	2	8	3	2	134253332224126153332832
4298	HP107		del T pos389 (codon 130)	LAM4	60	1	3	4	2	4	4	3	3	2	2	2	4	1	2	6	1	5	3	3	3	2	8	3	2	134244332224126153332832
3193	HP108	15	V139G	LAM4	60	1	3	4	2	4	4	3	3	2	2	2	4	1	2	6	1	5	3	3	3	2	8	3	2	134244332224126153332832
3189	HP108	15	delT pos389 (codon 130)	LAM4	60	1	3	4	2	4	4	3	3	2	2	2	4	1	2	6	1	5	3	3	3	2	8	3	2	134244332224126153332832
3803	HP109	15	del T pos389 (codon 130)	LAM4	60	1	3	4	2	4	4	3	3	2	2	2	4	1	2	6	1	5	3	3	3	2	8	3	2	134244332224126153332832
3214	HP109	15	ins C pos457 (codon 153)	LAM4	60	1	3	4	2	4	4	3	3	2	2	2	4	1	2	6	1	5	3	3	3	2	8	3	2	134244332224126153332832
3319	HP110	16	delT pos389 (codon 130)	LAM4	60	1	3	4	2	4	4	3	3	2	2	2	4	1	2	6	1	5	3	3	3	2	2	3	2	134244332224126153332232
3341	HP111	13	V139G	LAM4	60	1	3	4	2	4	5	4	3	2	2	2	4	1	2	6	1	5	3	3	4	2	8	3	2	134245432224126153342832
3971	HP112	14	delT pos389 (codon 130)	LAM4	60	1	3	4	2	4	4	3	3	2	2	2	4	1	2	6	1	5	3	3	3	2	8	3	2	134244332224126153332832
3988	HP112	14	delT pos389 (codon 130)	LAM4	60	1	3	4	2	4	4	3	3	2	2	2	4	1	2	6	1	5	3	3	3	2	8	3	2	134244332224126153332832
4575	HP17		wt	LAM4	60	1	3	4	1	4	4	3	1	2	2	2	4	1	2	6	1	5	3	3	4	2	8	3	2	134144312224126153342832
2526	HP72	14	G132A	LAM4	60	1	3	4	2	4	4	3	3	2	2	2	4	1	2	6	1	5	3	3	3	2	8	3	2	134244332224126153332832
2684	HP72	14	del T pos389 (codon 130)	LAM4	60	1	3	4	2	4	4	3	3	2	2	2	4	1	2	6	1	5	3	3	3	2	8	3	2	134244332224126153332832
3356	HP72	14	delT pos389 (codon 130)	LAM4	60	1	3	4	2	4	4	3	3	2	2	2	4	1	2	6	1	5	3	3	3	2	8	3	2	134244332224126153332832
2587	HP72	14	V139G	LAM3	33	1	3	4	2	4	4	3	3	2	2	2	4	1	2	6	1	5	3	3	3	2	8	3	2	134244332224126153332832
2629	HP72	14	V139G	LAM4	60	1	3	4	2	4	4	3	3	2	2	2	4	1	2	6	1	5	3	3	3	2	8	3	2	134244332224126153332832
2724	HP72	14	wt	LAM4	60	1	3	4	2	4	4	3	3	2	2	2	4	1	2	6	1	5	3	3	3	2	8	3	2	134244332224126153332832
4267	HP72		V139G	LAM4	60	1	3	4	2	4	4	3	3	2	2	2	4	1	2	6	1	5	3	3	3	2	8	3	2	134244332224126153332832
4457	HP72		G132A	LAM4	60	1	3	4	2	4	4	3	3	2	2	2	4	1	2	6	1	5	3	3	3	2	8	3	2	134244332224126153332832
2670	HP75	15	G132A	LAM4	60	1	3	4	2	4	4	3	3	2	1	2	4	1	2	6	1	5	3	3	3	2	8	3	2	134244332124126153332832
4033	HP75	15	ins C pos457 (codon 153)	LAM4	60	1	3	4	2	4	4	3	3	2	1	2	4	1	2	6	1	5	3	3	3	2	8	3	2	134244332124126153332832
2519	HP81	15	ins C pos457(codon 153)	LAM4	60	1	3	4	2	4	4	3	3	2	2	2	4	1	2	6	1	5	3	3	3	2	8	3	2	134244332224126153332832
2625	HP81	15	ins C pos457 (codon 153)	LAM4	60	1	3	4	2	4	4	3	3	2	2	2	4	1	2	6	1	5	3	3	3	2	8	3	2	134244332224126153332832
2645	HP81	15	ins C pos457 (codon 153)	unknown	N/A	1	3	4	2	4	4	3	3	2	2	2	4	1	2	6	1	5	3	3	3	2	8	3	2	134244332224126153332832
4385	HP81		ins C pos457 (codon 153)	LAM4	60	1	3	4	2	4	4	3	3	2	2	2	4	1	2	6	1	5	3	3	3	2	8	3	2	134244332224126153332832
2518	HP81	15	ins C pos457(codon 153)	LAM4	60	1	3	4	2	4	4	3	3	2	2	2	4	1	2	6	1	5	3	3	3	2	8	3	2	134244332224126153332832
4068	HP81	15	ins C pos457 (codon 153)	LAM4	60	1	3	4	2	4	4	3	3	2	2	2	4	1	2	6	1	5	3	3	3	2	8	3	2	134244332224126153332832
4234	HP81		ins C pos457 (codon 153)	LAM4	60	1	3	4	2	4	4	3	3	2	2	2	4	1	2	6	1	5	3	3	3	2	8	3	2	134244332224126153332832
2576	HP81	15	ins C pos457 (codon 153)	LAM4	60	1	3	4	2	4	4	3	3	2	2	2	4	1	2	6	1	5	3	3	3	2	8	3	2	134244332224126153332832
2737	HP81	15	ins C pos457 (codon 153)	LAM4	60	1	3	4	2	4	4	3	3	2	2	2	4	1	2	6	1	5	3	3	3	2	8	3	2	134244332224126153332832
2524	HP99	15	V139G	LAM4	60	1	3	4	2	4	4	3	3	2	2	2	4	1	2	6	1	5	3	3	3	2	8	3	2	134244332224126153332832
2575	IL82	10	wt	LAM4	60	2	4	4	2	1	3	1	3	2	7	2	4	1	1	6	1	5	2	5	3	2	10	2	2	2442131327241161525321022
2708	IT14	12	wt	LAM11_ZWM	813	2	4	4	2	1	4	1	3	2	9	2	4	1	1	6	1	5	2	5	3	2	8	2	2	244214132924116152532822
4208	KM		G97D	EAI1_SOM	48	2	2	2	5	3	4	2	4	2	3	9	3	2	3	6	2	2	3	3	4	7	2	1	1	222534242393236223347211
2605	KM	3	G97D	EAI1_SOM	48	2	2	2	5	3	4	2	4	2	3	9	3	2	4	6	2	2	3	3	4	7	2	1	1	222534242393246223347211
3242	KM	3	G97D	EAI1_SOM	48	2	2	2	5	3	4	2	4	2	3	9	3	2	4	6	2	2	3	3	4	7	2	1	1	222534242393246223347211
4212	KM		G97D	EAI1_SOM	48	2	2	2	5	3	4	2	4	2	3	9	4	2	4	6	2	2	3	3	4	7	2	1	1	222534242394246223347211
4011	KM	3	wt	EAI1_SOM	48	2	2	2	5	3	4	3	4	2	3	9	3	2	4	6	2	2	3	3	4	7	2	1	1	222534342393246223347211
3317	KM	3	G97D	EAI1_SOM	48	2	2	2	5	3	4	2	4	2	3	9	3	2	3(4)	6	2	2	3	3	4	7	2	1	1	22253424239323(4)6223347211
4050	KM	3	G97D	EAI1_SOM	48	2	2	2	5	3	4	2	4	2	3	9	3	2	3(4)	6	2	2	3	3	4	7	2	1	1	22253424239323(4)6223347211
3257	KM4	4	G97D	EAI1_SOM	48	2	2	2	5	3	4	2	4	2	3	9	3	2	3	6	2	2	3	3	4	7	2	1	1	222534242393236223347211
4039	KO	7	A102V	S	34	3	2	4	3	4	3	3	7	2	4	3	4	2	2	3	1	5	3	3	2	3	6	2	2	324343372434223153323622
2562	KO	7	A102V	S	34	3	2	4	3	4	3	3	7	2	4	3	4	2	2	5	1	5	3	3	2	3	6	2	2	324343372434225153323622
3914	KO	7	A102V	S	34	3	2	4	3	4	3	3	7	2	4	3	4	2	2	5	1	5	3	3	2	3	6	2	2	324343372434225153323622
2711	LE14	6	wt	unknown	N/A	2	2	4	2	2	3	3	2	2	8	3	4	2	2	5	1	5	3	3	3	3	4	2	2	224223322834225153333422
4552	LE14		Q10P	U (likely H)	46	2	2	4	2	2	3	3	2	2	8	3	4	2	2	5	1	5	3	3	3	3	4	2	2	224223322834225153333422
2698	LX33	15	A134D	S	34	2	4	4	3	5	3	3	1	2	4	4	4	2	2	5	1	5	4	3	2	3	5	2	2	244353312444225154323522
4048	LX34	15	wt	unknown	N/A	2	4	4	3	5	3	3	7	2	8	3	4	2	2	5	1	5	3	3	3	3	5	2	2	244353372834225153333522
4514	LX35		A134D	S	34	2	4	4	3	5	3	3	1(7)	2	8	4	4	2	2	5	1	5	4	3	2	3	4	2	2	24435331(7)2844225154323422
4159	LX35		A134D	S	34	2	4	4	3	5	3	3	1(7)	2	8	4	4	2	2	5	1	5	4	3	2	3	5	2	2	24435331(7)2844225154323522
4255	MD5		S59P	T3	37	2	2	3	2	3	3	4	7	1	8	2	4	2	2	5	1	5	3	3	3	3	5	2	2	223233471824225153333522
2721	MD5	10	S59P	T3	37	2	2	3	2	3	3	4	7	1	8	2	4	2	2	5	1	5	3	3	3	3	5	2	2	223233471824225153333522
2511	MD5	10	S59P	T3	37	2	2	3	2	3	3	4	3	2	8	2	4	4	2	5	1	5	3	3	3	3	5	2	2	223233432824425153333522
3342	MD6	10	S59P	T3	37	2	2	3	2	3	3	4	2	2	8	2	4	2	2	5	1	5	4	3	3	3	5	2	2	223233422824225154333522
2729	MH	13	C14R	BEIJING	1	2	3	5	2	1	3	3	4	2	6	4	4	4	2	5	1	6	3	3	5	3	9	3	3	235213342644425163353933
2609	MH	13	C14R	BEIJING	1	2	3	5	2	1	3	3	4	2	6	4	4	4	2	5	1	6	3	3	5	3	9	3	3	235213342644425163353933
2655	MH	13	C14R	BEIJING	1	2	3	5	2	1	3	3	4	2	8	4	4	4	2	5	1	6	3	3	5	3	9	3	3	235213342844425163353933
2677	MH	13	C14R	BEIJING	1	2	3	5	2	1	3	3	4	2	8	4	4	4	2	5	1	6	3	3	3	3	9	3	3	235213342844425163333933
2560	MH	13	ins G pos518 (codon 173)	BEIJING	1	2	3	5	2	1	3	3	4	2	8	4	4	4	2	5	1	6	3	3	5	3	9	3	3	235213342844425163353933
3974	MH	13	insG pos518 (codon 173)	BEIJING	1	2	3	5	2	1	3	3	4	2	8	4	4	4	2	5	1	6	3	3	5	3	9	3	3	235213342844425163353933
2664	MH	13	C14R	BEIJING	1	2	3	5	2	1	3	3	4	2	8	4	4	4	2	5	1	6	3	3	5	3	9	3	3	235213342844425163353933
2688	MH	13	C14R	BEIJING	1	2	3	5	2	1	3	3	4	2	8	4	4	4	2	5	1	6	3	3	5	3	9	3	3	235213342844425163353933
3344	MH	13	C14R	BEIJING	1	2	3	5	2	1	3	3	4	2	8	4	4	4	2	5	1	6	3	3	5	3	9	3	3	235213342844425163353933
2557	MH	13	C14R	BEIJING	1	2	3	5	2	1	3	3	4	2	8	4	4	4	2	5	1	6	3	3	5	3	9	3	3	235213342844425163353933
2727	MH2	14	C14R	BEIJING	1	2	3	5	2	1	3	3	4	2	7	4	4	4	2	5	1	1	3	3	5	3	9	3	3	235213342744425113353933
3915	MH3	14	C14R	BEIJING	1	2	3	5	2	1	3	3	4	2	6	4	4	4	2	2	1	1	3	3	5	3	9	3	3	235213342644422113353933
4467	NG27		wt	T2-T3	73	2	3	4	2	1	4	3	2	1	4	3	4	4	3	5	1	6	3	2	2	2	8	3	2	234214321434435163222832
2532	OJ2	13	D12Y	uknown	N/A	1	3	4	3	7	4	3	3	2	2	2	4	1	2	6	1	5	3	1	2	2	6	2	2	134374332224126153122622
3247	W1205	20	wt	BEIJING	1	2	4	4	2	3	3	3	5	2	8	2	5	4	2	5	1	7	4	3	5	4	3	2	3	244233352825425174354323
2652	W1295	17	S67W	BEIJING	1	2	2	4	2	3	3	3	5	2	8	4	2	4	2	5	1	7	3	3	5	3	8	2	4	224233352842425173353824
2719	W1295	17	S67W	BEIJING	1	2	4	4	2	3	3	3	5	2	8	4	2	4	2	5	1	7	3	3	5	3	8	2	4	244233352842425173353824
2692	W1307	23	wt	BEIJING	1	2	4	4	2	3	3	2	5	2	8	4	4	4	2	5	1	7	3	3	4	3	9	2	3	244233252844425173343923
2553	W1397	20	M1T	BEIJING	1	2	4	4	2	3	3	3	8	2	8	4	4	4	2	5	1	7	3	3	5	3	8	2	3	244233382844425173353823
2544	W1408	18	wt	BEIJING	1	2	3	4	2	3	3	3	5	2	8	4	4	4	2	5	1	1	3	4	5	3	8	2	3	234233352844425113453823
2706	W1408	18	wt	BEIJING	1	2	3	4	2	5	3	3	5	2	8	4	4	4	2	5	1	1	3	4	5	3	8	2	3	234253352844425113453823
2565	W1409	22	wt	BEIJING	1	2	4	4	2	3	3	3	5	2	8	4	4	4	2	5	1	7	4	3	5	3	2	2	3	244233352844425174353223
2678	W1419	19	Y103stop	BEIJING	1	2	4	4	2	3	3	3	4	2	8	3	4	4	2	5	1	7	3	3	5	3	3	2	3	244233342834425173353323
2701	W1420	15	wt	BEIJING	1	2	4	4	2	3	3	3	6	2	8	4	4	4	2	5	1	1	3	3	5	3	8	4	3	244233362844425113353843
3205	W1441	19	delA pos441 (codon 147)	BEIJING	1	2	4	4	2	3	3	3	5	2	8	4	4	4	2	5	1	8	3	3	4	3	8	2	3	244233352844425183343823
3352	W1442	19	wt	BEIJING	1	2	4	4	2	3	3	3	3	2	8	3	4	4	2	5	1	5	3	3	5	3	8	2	3	244233332834425153353823
3699	W1443	22	wt	BEIJING	1	2	4	4	2	1	3	3	5	2	8	4	4	4	2	5	1	7	1	3	5	3	8	2	3	244213352844425171353823
3783	W1444	21	wt	BEIJING	1	2	4	4	2	3	3	3	5	2	8	4	4	4	2	5	1	1	4	3	5	3	8	2	3	244233352844425114353823
3647	W1476		wt	BEIJING	1	4	4	4	5	2	3	3	6	2	8	4	4	4	4	5	1	4	3	2	5	3	8	4	3	444523362844445143253843
3700	W1477		wt	BEIJING	1	2	4	4	2	2	3	3	5	2	8	4	4	4	2	5	1	7	3	4	5	3	8	2	3	244223352844425173453823
2520	W320	23	wt	BEIJING	1	2	4	4	2	1	3	3	5	2	8	4	4	4	2	5	1	7	1	3	5	3	8	2	3	244213352844425171353823
3808	W451	20	wt	BEIJING	1	2	4	4	2	3	2	3	5	2	7	4	4	4	2	5	1	7	3	3	5	4	6	2	4	244232352744425173354624
4415	W616		wt	BEIJING	1	2	4	4	2	3	3	3	3	2	8	4	4	4	2	5	1	8	3	3	5	3	8	2	3	244233332844425183353823
2722	W616	20	wt	BEIJING	1	2	4	4	2	3	3	3	3	2	8	4	4	4	2	5	1	8	3	3	5	3	8	2	3	244233332844425183353823
3369	W616	20	wt	BEIJING	1	2	4	4	2	3	3	3	5	2	8	4	4	4	2	5	1	8	3	3	5	3	8	2	3	244233352844425183353823
3840	W616	19	A146V	BEIJING	1	2	4	4	2	3	3	3	5	2	8	4	4	4	2	5	1	8	3	3	5	3	8	2	3	244233352844425183353823
4171	W616		wt	BEIJING	1	2	4	4	2	3	3	3	5	2	8	4	4	4	2	5	1	8	3	3	5	3	8	2	3	244233352844425183353823
3662	W616		wt	BEIJING	1	2	4	4	2	3	3	3	5	2	8	4	4	4	2	5	1	8	3	3	5	3	8	2	3	244233352844425183353823
2552	W657	20	wt	BEIJING	1	2	3	4	2	3	3	3	5	2	8	4	4	4	2	5	1	7	3	4	5	3	8	2	3	234233352844425173453823
2592	W657	20	wt	BEIJING	1	2	3	4	2	3	3	3	5	2	8	4	4	4	2	5	1	7	3	4	5	3	8	2	3	234233352844425173453823
2615	W657	20	wt	BEIJING	1	2	3	4	2	3	3	3	5	2	8	4	4	4	2	5	1	7	3	4	5	3	8	2	3	234233352844425173453823
2619	W686	19	wt	BEIJING	1	2	4	4	2	4	2	3	5	2	6	4	4	4	2	5	1	7	4	3	5	4	6	2	2	244242352644425174354622
2603	W757	18	wt	BEIJING	1	2	4	4	2	3	3	3	5	2	8	3	4	4	2	5	1	7	3	3	5	3	8	2	3	244233352834425173353823
2610	W757	18	A-11G	BEIJING	1	2	4	4	2	3	3	3	5	2	8	3	4	4	2	5	1	7	3	3	5	3	8	2	3	244233352834425173353823
3908	W757	18	wt	BEIJING	1	2	4	4	2	3	3	3	5	2	8	3	4	4	2	5	1	7	3	3	5	3	8	2	3	244233352834425173353823
2657	W799	21	wt	BEIJING	1	2	4	4	2	3	3	3	5	2	5	4	4	4	2	5	1	7	4	3	5	3	8	2	3	244233352544425174353823
2669	W799	21	wt	BEIJING	1	2	4	4	2	3	3	3	5	2	5	4	4	4	2	5	1	7	4	3	5	3	8	2	3	244233352544425174353823
2572	W968	19	wt	BEIJING	1	2	3	4	2	3	3	3	5	2	8	4	4	4	2	5	1	12	3	4	5	3	8	2	3	2342333528444251123453823
2623	W968	19	wt	BEIJING	1	2	3	4	2	3	3	3	5	2	8	4	4	4	2	5	1	12	3	4	5	3	8	2	3	2342333528444251123453823
4179	W968		wt	BEIJING	1	2	3	4	2	3	3	3	5	2	8	4	4	4	2	5	1	12	3	4	5	3	8	2	3	2342333528444251123453823
4215	Y2		G101R	T1	53	3	1	4	2	1	3	2	3	2	2	2	5	1	2	7	1	5	3	3	3	2	4	2	3	314213232225127153332423
